# Supplementary material for: Atmospheric CO2 Concentration and N Availability Affect the Balance of the Two Photosystems in Mature Leaves of Rice Plants Grown at a Free-Air CO2 Enrichment Site
Source: Front Plant Sci. 2020 Jun 9;11:786. doi: 10.3389/fpls.2020.00786 (PMC7296123; doi:10.3389/fpls.2020.00786)
Supplement: Supplementary file 2 [file Table_1.XLSX]

## Sheet: Sheet1
Supplementary Table S1 ANOVA and ANCOVA results in Figures and Supplementary FIgures.
Fig. 1					Fig. 2					Fig. 3					Fig. 4					Fig. 5					Supplementary Fig. 1						Supplementary Fig. 2						Supplementary Fig. 3
(a) LMA					(a) ETRII of LN					(a) Y(II)					(a) CEF-PSI of LN					(a) N levels					(a) ETRII						(a) Y(II) of LN						(a) Y(I) of LN
	Df	F value	P			Df	F value	P			Df	F value	P			Df	F value	P			Df	F value	P			Df	F value	P				Df	F value	P				Df	F value	P
N	2	0.089	0.915		CO2	1	0.921	0.345		CO2	1	15.46	0.00046	***	CO2	1	2.957	0.0958	†	slope	2	2.33122	0.101794		N	2	2.41	0.118			CO2	1	0.743	0.396			CO2	1	2.866	0.101
CO2	1	1	0.331		PPFD	4	77.767	2.14e-15	***	PPFD	4	131.27	< 2e-16	***	PPFD	4	116.839	<2e-16	***						CO2	1	1.864	0.189			PPFD	4	116.417	<2e-16	***		PPFD	4	85.187	6.17e-16	***
N x CO2	2	0.01	0.99		CO2 x PPFD	4	0.327	0.857		CO2 x PPFD	4	0.2	0.93662		CO2 x PPFD	4	0.061	0.9927			Df	F value	P		N x CO2	2	1.761	0.2			CO2 x PPFD	4	0.106	0.979			CO2 x PPFD	4	0.824	0.52
																				y-intercept	2	6.81608	0.00158936	**
(b) C					(b) ETRII of MN					(b) Y(NPQ)					(b) CEF-PSI of MN										(b) ETRI						(b) Y(II) of MN						(b) Y(I) of MN
	Df	F value	P			Df	F value	P			Df	F value	P			Df	F value	P		(b) CO2 levels						Df	F value	P				Df	F value	P				Df	F value	P
N	2	0.26	0.774		CO2	1	1.608	0.215		CO2	1	23.192	3.92e-05	***	CO2	1	2.941	0.0967	†		Df	F value	P		N	2	3.401	0.0559	.		CO2	1	2.348	0.136			CO2	1	12.822	0.00119	**
CO2	1	0.531	0.476		PPFD	4	175.637	<2e-16	***	PPFD	4	252.608	< 2e-16	***	PPFD	4	84.85	6.52e-16	***	slope	1	1.44393	0.231952		CO2	1	0.657	0.4281			PPFD	4	149.615	<2e-16	***		PPFD	4	42.793	5.52e-12	***
N x CO2	2	0.047	0.954		CO2 x PPFD	4	0.172	0.951		CO2 x PPFD	4	1.096	0.377		CO2 x PPFD	4	0.056	0.9939							N x CO2	2	5.672	0.0123	*		CO2 x PPFD	4	0.011	1			CO2 x PPFD	4	0.383	0.81886
																					Df	F value	P
(c) N					(c) ETRII of HN					(c) Y(NO)					(c) CEF-PSI of HN					y-intercept	1	10.951	0.00124382	**	(c) CEF-PSI						(c) Y(NPQ) of LN						(c) Y(ND) of LN
	Df	F value	P			Df	F value	P			Df	F value	P			Df	F value	P								Df	F value	P				Df	F value	P				Df	F value	P
N	2	8.172	0.00298	**	CO2	1	17.542	0.000227	***	CO2	1	0.113	0.739		CO2	1	1.203	0.281							N	2	0.19	0.828			CO2	1	1.612	0.214			CO2	1	0.531	0.472
CO2	1	1.08	0.31243		PPFD	4	253.614	< 2e-16	***	PPFD	4	11.901	6.56e-06	***	PPFD	4	81.01	1.23e-15	***						CO2	1	0.848	0.369			PPFD	4	126.126	<2e-16	***		PPFD	4	112.415	<2e-16	***
N x CO2	2	0.266	0.76969		CO2 x PPFD	4	2.648	0.052655	.	CO2 x PPFD	4	0.544	0.705		CO2 x PPFD	4	0.093	0.984							N x CO2	2	0.034	0.966			CO2 x PPFD	4	0.083	0.987			CO2 x PPFD	4	0.143	0.965
(d) C/N ratio					(d) ETRI of LN					(d) Y(I)					(d) Y(I)/Y(II) of LN										(d) Y(II)						(d) Y(NPQ) of MN						(d) Y(ND) of MN
	Df	F value	P			Df	F value	P			Df	F value	P			Df	F value	P								Df	F value	P				Df	F value	P				Df	F value	P
N	2	1.869	0.183		CO2	1	0.437	0.514		CO2	1	3.571	0.0685	†	CO2	1	3.49	0.0715	†						N	2	2.413	0.118			CO2	1	0.384	0.54			CO2	1	0.579	0.453
CO2	1	1.322	0.265		PPFD	4	942.22	<2e-16	***	PPFD	4	69.688	9.45e-15	***	PPFD	4	14.333	1.19e-06	***						CO2	1	1.876	0.188			PPFD	4	210.19	<2e-16	***		PPFD	4	132.919	<2e-16	***
N x CO2	2	0.059	0.943		CO2 x PPFD	4	0.793	0.539		CO2 x PPFD	4	0.259	0.9021		CO2 x PPFD	4	0.016	0.9995							N x CO2	2	1.766	0.199			CO2 x PPFD	4	0.096	0.983			CO2 x PPFD	4	0.036	0.997
(e) Fv/Fm					(e) ETRI of MN					(e) Y(ND)					(e) Y(I)/Y(II) of MN										(e) Y(NPQ)						(e) Y(NO) of LN						(e) Y(NA) of LN
	Df	F value	P			Df	F value	P			Df	F value	P			Df	F value	P								Df	F value	P				Df	F value	P				Df	F value	P
N	2	0.11	0.896		CO2	1	14.003	0.000772	***	CO2	1	8.262	0.00737	**	CO2	1	2.1	0.158							N	2	1.957	0.1702			CO2	1	1.258	0.271			CO2	1	3.793	0.0609	†
CO2	1	0.143	0.71		PPFD	4	728.337	< 2e-16	***	PPFD	4	380.298	< 2e-16	***	PPFD	4	18.431	9.67e-08	***						CO2	1	3.703	0.0703	.		PPFD	4	12.329	4.79e-06	***		PPFD	4	0.916	0.4675
N x CO2	2	0.179	0.837		CO2 x PPFD	4	0.602	0.66414		CO2 x PPFD	4	0.681	0.61046		CO2 x PPFD	4	0.114	0.977							N x CO2	2	1.878	0.1816			CO2 x PPFD	4	0.017	0.999			CO2 x PPFD	4	0.266	0.8972
(f) Pm					(f) ETRI of HN					(f) Y(NA)					(f) Y(I)/Y(II) of HN										(f) Y(NO)						(f) Y(NO) of MN						(f) Y(NA) of MN
	Df	F value	P			Df	F value	P			Df	F value	P			Df	F value	P								Df	F value	P				Df	F value	P				Df	F value	P
N	2	5.226	0.0162	*	CO2	1	8.09	0.00794	**	CO2	1	0.447	0.509		CO2	1	4.242	0.0482	*						N	2	0.206	0.816			CO2	1	5.539	0.0253	*		CO2	1	6.886	0.0135	*
CO2	1	1.05	0.3191		PPFD	4	901.11	< 2e-16	***	PPFD	4	3.466	0.0192	*	PPFD	4	16.54	2.92e-07	***						CO2	1	1.942	0.18			PPFD	4	24.877	3.72e-09	***		PPFD	4	0.992	0.4272
N x CO2	2	0.488	0.6215		CO2 x PPFD	4	2.56	0.05885	.	CO2 x PPFD	4	0.207	0.9327		CO2 x PPFD	4	0.17	0.9522							N x CO2	2	0.03	0.971			CO2 x PPFD	4	0.339	0.8494			CO2 x PPFD	4	0.365	0.8318
																									(g) Y(I)
																										Df	F value	P
																									N	2	3.353	0.0578	.
																									CO2	1	0.65	0.4306
																									N x CO2	2	5.666	0.0123	*
																									(h) Y(ND)
																										Df	F value	P
																									N	2	6.239	0.00874	**
																									CO2	1	0.502	0.48786
																									N x CO2	2	0.328	0.72441
																									(i) Y(NA)
																										Df	F value	P
																									N	2	3.479	0.0528	.
																									CO2	1	0.139	0.7141
																									N x CO2	2	0.541	0.5914
